# Supplementary material for: Screen Time and Social Development Through Play in Early Childhood: A Cross-Sectional Study
Source: Children (Basel). 2026 May 22;13(6):715. doi: 10.3390/children13060715 (PMC13296708; doi:10.3390/children13060715)
Supplement: Supplementary file 1 [file children-13-00715-s001.zip]

Archive with 1 entries (1 files):
- children-4195985-supplementary.pdf
